# Supplementary material for: Identification of a novel prognostic and therapeutic prediction model in clear cell renal carcinoma based on Renin-angiotensin system related genes
Source: Front Endocrinol (Lausanne). 2025 Mar 3;16:1521940. doi: 10.3389/fendo.2025.1521940 (PMC11911175; doi:10.3389/fendo.2025.1521940)
Supplement: Supplementary file 4 [file Table1.xlsx]

## Sheet: Sheet1
Green Module	DEG1	DEG2
CYP4A11	AGTR1	PRR35
SLC22A6	EMCN	SLC9A4
RBP4	CA4	LINC02437
SLC22A12	SLC27A2	AQP2
SLC5A1	CYP4A11	AC016526.1
HMGCS2	HAO2	HS6ST2
ALDOB	NPR3	AP005432.2
SLC6A19	AQP1	MUC15
TMEM174	SLC22A12	ACP3
FTCD	ALDH3A2	ATP12A
SLC13A1	TIMP3	FAM245A
PCK1	GIPC2	GPC5
SLC5A8	FRMD3	PIK3C2G
UGT3A1	GLYATL1	TMEM207
SLC5A12	NAT8B	DUSP9
VIL1	TAL2	AC007993.2
SLC10A2	TMEM88	KNG1
HAO2	KDR	KCNJ10
SLC17A3	TMEM174	AL031726.1
AOC1	ABCG2	TFAP2B
SMIM32	LHFPL3-AS2	GP2
CDHR2	SLC5A1	SLC12A1
GSTA2	PLPP3	LINC01983
MIOX	TRPM3	ESRRB
ALDH8A1	GBA3	HRG
NAPSA	CD36	TRPV6
SLC6A18	SCGN	UMOD
UGT1A9	CTSG	LINC01762
TMEM82	MAP7	RALYL
CCDC146	PDE2A	AC073172.1
NPR3	SLC22A11	FXYD4
SLC23A3	SLC16A9	CA10
SLC16A9	SLC10A2	ELF5
PLA2G12	DDAH1	AC087045.3
GUCA2B	AC073346.1	NELL1
PKLR	PDGFD	IRX2
TEX11	REN	LINC02343
CYP4A22	APOLD1	NRK
SERPINA6	RAB3IP	CASR
PLPPR5	SCN4B	KCNJ1
TSPAN1	CYP4A22	AC092078.2
PAH	A1CF	TYRP1
SYT9	SLC47A1	CLDN16
MGARP	EDNRB	PRDM16-DT
AZGP1	PTPRB	ERVE-1
TNFAIP6	BBOX1	ACOT12
SLC16A12	ACAA2	OVCH2
ANXA13	PLPP1	MFSD4A
CREB3L3	FUT6	RANBP3L
SLC2A2	CUBN	AC104237.3
SLC22A11	STK32B	AP000696.1
LRRC19	CAVIN2	AC092078.1
DHDH	C1orf210	IRX1
SLC17A1	EHHADH	COL4A6
FCAMR	SLCO2A1	KCTD8
ACE2	MAPT	GATA3-AS1
C6	CMBL	FAM3B
GSTA1	GAREM1	BMPR1B-DT
SLC27A2	PDZRN3	AC104237.2
SLC5A10	SCN4A	PTGER1
PPP1R14	TGFBR2	AC124017.1
GPD1	TMEM150C	ERVMER34-1
ALKAL2	AGMAT	LINC02410
LIPC	PCK1	CLDN8
APOM	PODXL	TPPP2
SCGB1D2	EXOC3L2	AC024022.1
B3GNT3	ALDH6A1	AC090709.1
DDC	ANKS4B	SIM2
ALDH1L1	TEK	CLUL1
HHLA2	LINC01507	GGT6
FUT6	AC104211.1	RASL11B
SLC26A9	GHR	CLDN19
GLYATL1	CLCN5	C4orf54
ARSF	VIL1	NAT8L
TINAG	EPAS1	LINC01976
CYP2J2	IMPA2	MPPED2-AS1
GDA	DNASE1L3	FOXCUT
LRP2	SLC22A2	SCNN1G
HRH2	FBP1	GABRA2
CUBN	CPA3	LINC02121
NAT8	FAM107A	AC010329.1
C1orf210	RGCC	EHF
ALPI	COL25A1	ADH1C
CD70	RAMP3	PLPPR1
G6PC	NRXN2	ADGRF3
SLC6A13	TLL1	SPAG4
FAM151A	SLC5A8	BSND
AGXT2	LINC02747	MCCD1
RHEX	FABP4	NHLRC4
TAL2	TMEM82	RBP2
MPV17L	MIOX	CLCNKA
ACSM2B	CX3CL1	LINC01571
UGT2A3	TINAG	CALB1
CLDN2	MGAM	TNNI1
MOGAT3	ROBO4	AC107057.1
A1CF	MYCT1	SFRP1
AGMAT	PAIP2B	EGF
TM4SF5	GJB1	LINC00645
PHYHIPL	AGXT2	LHX1-DT
SLC39A5	ACE2	ADGRF1
FBP1	SLC1A1	SLC2A12
BBOX1	KCNN3	UNCX
PIPOX	CYYR1	HELT
CLTRN	LRP2	TMPRSS2
VWCE	SLC6A13	EPN3
ERICH5	PECAM1	PAK6
FMO1	RASIP1	LINC01543
PRODH2	SLC5A10	AC025154.2
PRODH	TMEM38B	EPB41L4B
AVPR1B	LINC02754	FLRT1
AMN	P2RY8	PRDM16
ANGPTL3	MMRN2	SERPINA5
TUBB4A	PLVAP	AC108860.2
SLC47A1	GPIHBP1	CA9
SLC17A2	PGAP4	MAPK4
MLXIPL	SYT9	FRMD7
PKHD1	NAT8	SCNN1B
LYG1	AL138826.1	TMEM213
KLF15	APOM	ERBB4
CDHR5	KCNJ15	PRR15
MME	SLC22A6	AC009035.1
USP2	DYSF	AL139280.1
KCNJ15	PANK1	ARMH4
MAP7	SPATA18	TNNC1
PLIN2	STXBP1	CLCNKB
TMEM171	TMEM204	KLRG2
GPT	SMTNL2	EDDM3A
IL17RB	DDC	SMIM5
AGT	PDZK1	SLC4A9
SLC2A5	CLDN10	HYKK
AKR7A3	SOWAHB	F11
KCNK9	PHYHIPL	SPTBN2
ESPN	SLC6A19	NOS1AP
NLRP6	SUCNR1	LINC01606
SERPINA1	CLTRN	SLC4A1
SMIM24	ITGA8	GRHL2
ASPDH	VWF	WNK4
FREM2	LDB2	TMEM52B
DAO	TMEM252	FGF9
MYOCOS	SLC16A12	SIRLNT
TRPM3	ANK3	NR0B2
ALDH4A1	FMO1	KLHL14
SLC23A1	AC124854.1	NOS1
GPRIN2	GABRB3	LINC01020
SERPINF2	AVPR1B	MFSD6L
ACSM2A	CLDN2	GAL3ST3
SLC22A2	GALNT15	SLC12A3
GJB2	SUGCT	AL161668.4
AQP1	EGOT	FAM83B
GJB1	RBP7	CCDC181
FABP3	A2M	AL035661.1
QRFPR	CD34	PCDH9
ADH6	SLC13A1	COL26A1
NGEF	GATM	FOLR3
ENPP7	SEMA3G	PLA2G4F
CYP8B1	LINC02061	BRINP3
CNNM1	PCDH12	SOST
IHH	ARHGEF15	AC112243.1
TRPV4	S1PR1	AC104984.4
PALM3	KLF2	AC023154.1
ANKS4B	MYL3	FAM169A
KL	ALDH1L1	AC019197.1
PNMA2	LINC01671	SLC26A7
BHMT	CDH13	LINC00379
KHK	TSPAN18	ITLN1
ACP5	GDF6	AC106772.2
PRUNE2	G6PC	MYO3B
TMEM125	NGFR	TMPRSS4
EHHADH	ATOH8	TMEM45B
DIRAS2	CLEC14A	LRRC2
BHLHA15	FLT1	SRGAP3-AS4
ASRGL1	GRIK3	AL049838.1
AQP7	BTNL9	SLC13A2
ABCC2	SPRY1	FAM167A
SLITRK4	GJA5	CHGB
AGMO	PRKAR1B-AS2	CHL1
SLC7A9	CDH5	NDUFA4L2
HNF4A	AKR7A3	ATP6V0A4
CYP2C8	ARSF	PLS3-AS1
MYO7B	FREM2	SLC9A2
FHL1	KHK	OXGR1
FOLR1	CALCRL	TREM2
CXCL14	PLS1	AC092851.1
FOXQ1	LINC01738	AL353152.1
VCAM1	FGD5	LINC01055
ENTPD2	PTH1R	MRAP2
CLCN5	NLRP6	PROM2
TREH	NTN4	SEMG2
AMDHD1	PKHD1	VTCN1
PDZD3	ESAM	USP44
ANPEP	DIPK2B	SLC15A2
GLTPD2	RGS5	LINC02038
PBLD	LRRC19	VGLL1
DPF3	TRHDE	CEL
MYOM3	LRRC37A7P	AQP6
SLCO4C1	PKLR	PRRG2
KCNF1	LGALS2	SYT7
GLYAT	ENPP7P8	AL031123.5
SMTNL2	SEMA3D	TCF21
BICDL1	TRIM15	OVOL2
DMGDH	ERICH5	ENPP6
CYS1	AMN	MECOM-AS1
ASPA	KSR1	ENTPD3
SLC6A12	ATP11A	DDN
GATM	HSPG2	FAM81A
KLKB1	TSPAN7	AL035467.2
HOGA1	LINC00671	RHCG
UPB1	SLC7A9	SLC52A3
ETNK2	FMO2	LHX1
QPRT	FRAS1	GCGR
SMLR1	F2RL3	NOL3
RAB3IP	CLEC3B	KLK6
STRA8	SLC6A18	AC007906.2
AQP3	CYS1	PAPPA
SLC5A9	DIRAS2	KSR2
UGT1A1	ADCY5	GPC3
CRYM	ACMSD	SLC4A11
LGALS2	SLC2A2	AC083855.2
GPX3	SLC17A3	BMP7
TRIM10	STEAP4	AC007342.4
GPER1	WDR72	ATP6V1G3
EPHA7	ALPL	HSPA2
SLC1A1	EMX2OS	DMRT2
ACADL	AC018742.1	ADGRV1
LRRK2	LPL	LINC02568
GCNT3	PRUNE2	TAGLN3
MSRA	SMIM2-AS1	NPHS2
TRIM15	HLF	GADL1
CLDN10	SLC5A12	FAM222A
PLCH2	SLCO4C1	TMEM178A
CHST13	KCNJ3	C1orf226
KLHDC7A	ADGRL4	AP000757.1
GIPC2	QRFPR	PROX1
CMBL	ACADL	DCXR-DT
PDZK1	GJA4	CNTN1
BAIAP2L2	SLC39A5	LMO3
ACMSD	CCND1	WNT9B
NECAB2	RCAN2	AC007342.8
ENPP3	ADAMTS9-AS1	CCSER1
ARHGEF16	AC007406.2	AC004870.4
GAREM1	TPSAB1	AL450992.3
TFEC	APLNR	NUPR2
NME5	MME	AC012123.1
STK32B	KL	INPP5J
TEKT2	DMGDH	ALDH3B2
ACOT4	UGT2A3	FREM1
IMPA2	MASP1	MPP7
CLDN3	TNFAIP6	GRM1
CGREF1	AP001189.3	HILPDA
SPAG5	SLC6A3	PPP1R1B
ABCC6	DHDH	AC079310.1
EXOC3L4	UPB1	SUSD4
DPYS	PBLD	FOXI1
ALDH3A2	SLC17A1	TFCP2L1
PNMA6A	BHMT	RAB25
SLC25A34	GLYAT	KLK7
LBHD2	ANXA13	ANK3-DT
SLC4A4	TNFRSF19	STC2
UGT2B7	SLC17A4	HEPACAM2
NXNL2	PLIN2	RNF150
MST1	UGT1A9	SCN2A
C11orf54	TMEM171	CCNI2
ENPEP	FHL5	AC062015.1
FAM81B	TPSB2	WNT8B
PTH2R	MYOM3	GATA3
TNFSF9	TMEM37	PTCSC3
ACAA2	ALDOB	MTURN
SLC22A4	FBXL16	NIPAL1
IL22RA1	LIN7A	AC007342.5
TMEM200A	ASPA	ATP6V0D2
PC	RERGL	LINC01612
RHBDL1	EMX2	SCARB1
LEAP2	ECRG4	AC063960.1
EPHX2	GJA1	ZNF209P
FGFR3	HHLA2	AC127526.5
TMED6	ESM1	APOC1
TM6SF2	FLRT3	ANGPTL4
HNF1A	CLEC18B	CYP2B6
GAL3ST1	FCN3	LYPD6B
CHDH	AC021218.1	AL031123.4
TRIM55	CLEC18C	AC007342.9
TCN2	HRH2	MYLK3
HGD	DPP4	TMEM61
CDH6	MRC1	BX842568.3
HNF1B	AC116345.3	ATP6V1C2
KBTBD11	SLC28A1	SLC25A5-AS1
TMEM139	ENPEP	FER1L6
CYP3A5	LINC01622	AL592546.2
SLC22A7	DPYS	MIR200CHG
ACSM5	SAA1	TJP3
FUOM	PNMA2	RBBP8NL
MYOC	AL589669.1	S100A2
SPATA18	LYG1	LIPH
NLGN1	LARGE2	CXCR4
TLN2	GFPT2	GRIK5
GAMT	SMIM24	TDGF1
TUBA4B	SLC4A4	SCN7A
NEURL3	MIR140	TRPV5
ECHDC3	TMEM125	SIAH3
SLC16A13	CYP2J2	TSPAN8
CYP27A1	HMGCS2	ESRP1
NRTN	CLEC18A	TMEM30B
ERBB3	PLG	MYBPH
SLC34A3	MAOB	PRSS22
SLC22A24	ACSM2B	CACNA2D2
ADM2	ENPP2	ANKRD34B
DDAH1	VCAM1	C9orf135
PLAAT2	USH1C	NEXMIF
DMRTA1	SLC23A3	AC148477.4
TSPAN12	LINC01789	AC105384.1
PDZK1IP1	UGT2B7	ARMC4P1
CLRN3	CDHR5	RHBG
BCO1	NPY6R	SEMA3B-AS1
BNIP3	SPON1	NPHS1
SLC25A48	ACSM2A	SRGAP3
RAB19	SERPINA6	DDB2
TLR3	ABCB1	RASSF10
PLA1A	PTGER3	EYA4
ABAT	CDHR2	CWH43
DHTKD1	PEG10	ZNF488
MARVELD3	AP003498.2	AC004870.1
TST	PPP1R1A	SOWAHA
CRYBB3	EFNA5	SLC6A17
CES2	SCGB1D2	MAP3K15
RIDA	FOSB	ODF3B
ACY3	C1QL4	GSTM3
CNDP2	AOX1	L1CAM
SPNS2	NAPSA	AKAP3
RBP5	COL23A1	MCF2L-AS1
SEC14L6	ANPEP	AMPH
SLC16A4	PRODH2	AC025271.4
ADGRG5	AC103702.2	PPP2R2B
SEMA6A	GPRC5A	AC092813.2
ABLIM3	AF064858.2	LINC02432
FXYD2	ASPG	ESRRG
RENBP	UGT3A1	CHP2
DNAJC22	CLRN3	AL356740.1
KCNH6	FTCD	AL161793.2
SLC28A1	ENPP3	VIM
SLC22A5	HAVCR1	NTNG1
MSRB1	SLPI	C15orf56
CRYAB	SLC7A5	AP000697.1
ITPKA	PDK4	RIMBP2
KCNJ16	C6	C10orf82
SLC25A42	CDH4	AVPR2
SLC26A1	SAA2	COL23A1
FUT3	LINC02274	CLDN10-AS1
GLB1L	GSTA1	AC241644.2
ARSL	AIF1L	HOXB-AS3
EMX1	TM4SF5	MPPED2
DEPDC7	SULT1C4	AC108749.1
CRYL1	PI3	SSC4D
THNSL2	ALDH8A1	PAPPA2
ELMO3	NR4A1	TTC36
FAAH	AZGP1	CA8
SLC51B	SPINK13	TYMP
CYP4V2	IGFBP1	AC073174.1
MGST1	CES3	AC011239.2
ALDH1A1	CSDC2	SLC4A8
FGFR4	TMEM72	RNU7-159P
ASS1	IL20RB	HMX2
HSD3B7	UCHL1	ZPLD2P
RHOBTB1	AP005233.2	ABHD17C
EAF2	DPEP1	SLC16A3
C1orf115	RNF186	AC019080.1
UNC5CL	RNU1-14P	AC015910.1
ACOT7	KRT19	FGF1
TMEM54	IL1R2	AP000696.2
GLB1L2	SMIM32	SPTB
HSD17B14	PRAME	PLPP4
GLIS1	HP	HLA-F
RAB17	GSTA2	PCP4
TMEM198	AOC1	POU3F4
MAOB	CXCL14	ARRB2
PMAIP1	AC021744.1	REEP6
SHMT1	LBP	TYROBP
HMOX1	TGFBI	RPS6KA6
AKR7A2	MMP7	BMPR1B
TMEM37	SST	AC103563.7
CYB5A	RBP4	AC119427.1
SEMA4G		NNMT
RIT1		ODAM
EPPK1		DUSP26
PECR		SAP30
CAMSAP3		PEG3
HSPB8		EGLN3
CCDC150		AL109920.1
SLC22A18		C16orf89
SPEF1		HLA-B
CRYZ		EMX1
SEL1L3		HOXB9
TNFRSF14		TDRD5
TTC38		PRRT1B
METTL7B		RNF212B
RASSF4		KCNK13
HIBCH		FABP6
BIN1		CRHBP
FZD1		ASB15
BHMT2		COBLL1
DAB2		RAB11FIP4
NR1H4		AC138207.5
IL32		TTPA
TMEM106A		MAP6
ANXA4		IYD
AIFM1		IDH2-DT
MAST4		AUXG01000058.1
PDK2		LILRB1
PROC		DANCR
ABHD6		PVT1
CDH2		LYPD6
APBB1IP		CPAMD8
IDNK		PSMB8
TMCC1		CLDN14
DNPH1		FRG2C
TTC22		CASZ1
SPNS3		SCD
GRTP1		AC006441.4
MTARC2		HSF4
TCEA3		CDCA2
CRIP3		RIPPLY1
SLC22A13		HK2
CHAD		ATP1A1
PGPEP1		SCNN1A
ENTPD8		UPP2
HPN		TMSB10
TPMT		ABCA4
ACBD4		DNASE1
NAPRT		FCGR3A
OXER1		LINC00887
SLC51A		ANKRD2
RDH5		NXPH2
LACTB2		ITGAX
ASB13		FOXJ1
CHAC1		DNER
STAP2		RPRM
TMIGD1		DGCR5
CFI		AL512363.1
AC079447.1		NKD1
RAB11FIP3		FMN2
USH1C		MECOM
FAHD1		RPS24P17
HDHD3		CAPSL
FAM149A		DOK3
RGS14		ATP6V1B1
BPHL		DIO1
DECR2		CDKN2A
FN3K		ADM
SCRN2		CALCA
FAM24B		SH3GL2
		LMX1B
		NETO2
		SLC47A2
		SLC16A5
		SLC22A8
		RALGPS1
		AC005082.1
		ARHGAP22
		TCEAL2
		CACNA2D3
		AL031123.1
		AC006960.2
		B4GALNT2
		HPCAL4
		DIRAS1
		TUBB2B
		SLC25A35
		AC078883.1
		AC239801.1
		B4GALNT3
		ARL4D
		AP001207.3
		EFHD1
		ESM1
		SEMA6D
		DPP6
		AC093904.2
		HMGN1P17
		AC093627.7
		HNF4A-AS1
		OLFM4
		C1orf116
		HLA-A
		SLC7A13
		AC027309.1
		NCCRP1
		SUCLG1
		TNFAIP6
		ANGPTL1
		CNKSR1
		INHBB
		INSRR
		PLCL1
		RASAL3
		FECH
		AC099552.5
		RHBDF2
		LINC01230
		VEGFA
		PDE1A
		ERMP1
		SLC7A8
		AC139769.1
		NUDT10
		GABRD
		AC130371.2
		ENO2
		COL5A3
		TRPV2
		AC144831.1
		ACSF2
		AC005281.1
		CD300A
		MAB21L4
		TACSTD2
		SHMT2
		STAC3
		MAN1C1
		MIR210HG
		SIX4
		XPNPEP2
		SYNE4
		LINC02417
		PROZ
		C3
		NAALADL2
		LINC02675
		SSTR5
		AL031710.1
		APELA
		PRKAR2B
		WSCD2
		ZNF728
		LGALS9
		AC099552.3
		AC091965.4
		AC023421.1
		KCTD1
		LY86
		FCER1G
		SLC25A33
		MYO1F
		SOSTDC1
		LINC01159
		SSTR5-AS1
		KLHL13
		CAV2
		CD70
		RNF43
		AP1M2
		SIM1
		AC010896.1
		TNS4
		LINC00885
		AC087762.1
		SLC16A7
		HSD11B2
		SHISA2
		LGI2
		PARVG
		LAMA4
		FAM78A
		LST1
		ERP27
		SLC14A2
		RGS19
		IL2RB
		PIK3R5
		SLC5A2
		AC019069.1
		SEMA5B
		NPY5R
		FYB2
		ST8SIA4
		ACOT11
		COL4A5
		AP003071.4
		DCXR
		GMPR
		AL359704.2
		LAPTM5
		GPR182
		GMFG
		LZTS3
		CDH3
		PCCB
		VWA2
		PLEKHB1
		IGSF6
		RBM11
		COLGALT1
		RGS1
		SPI1
		SLC1A4
		C2orf15
		CD300LF
		AC092325.1
		TPTEP1
		IGFBP3
		LINC02348
		TNFSF9
		PSMB9
		ADCY6-DT
		LINC01187
		SIGLEC10
		LAIR1
		STRA6
		HADH
		SLC36A2
		AC010501.2
		TNFRSF4
		ENPP3
		CD1D
		AC018541.1
		TNFRSF14
		CD40
		FBXO2
		GALNT3
		ISG20
		AQP5
		ANXA9
		AC007996.1
		AC147055.1
		NKG7
		TMEM91
		CLSTN2
		GAL3ST4
		LSAMP
		FMO5
		HOMER1
		CCNP
		ADORA3
		LAT2
		ADAP2
		AC020978.4
		TNFAIP8L2
		C6orf52
		SLC16A1
		BHLHE41
		DTX1
		FOXA3
		STAP1
		AGAP2
		DHRS11
		HSPB7
		PDP2
		ZNF503
		C1QB
		MLKL
		SELPLG
		LCP2
		E2F1
		AC005616.1
		NR1I3
		IKBIP
		RN7SL138P
		TRADD
		AC026462.3
		TAPBP
		SLC15A4
		HS6ST1
		RASD2
		MT1H
		CTH
		AL137002.2
		SQOR
		GAS2L3
		EPCAM
		FSTL4
		SLC48A1
		LRRN2
		FMNL1
		RPS2
		THRB
		KCNJ12
		GPSM3
		OSCAR
		RUNX3
		CCL5
		MARVELD2
		CORO1A
		AL358976.1
		CAPS
		MAL
		SLC30A2
		GZMH
		ZNF503-AS2
		C1QC
		C1orf162
		CD37
		LINC02635
		COL18A1-AS1
		PRF1
		IDO1
		GNLY
		PAQR7
		AC103563.2
		SELENBP1
		AGRP
		PCED1B-AS1
		ZNF395
		SDS
		CYP4F2
		AL157373.2
		MYOCOS
		AGR2
		PFKFB2
		C1QA
		KIF18BP1
		LGALS1
		SIGLEC8
		HIF1A-AS3
		LILRB2
		SAP30-DT
		TBL1Y
		KRBA1
		ITGB2
		TUBAL3
		TBXAS1
		LINC02188
		LINC02381
		CTSV
		PIP4K2C
		STAMBPL1
		SASH3
		DBT
		HCLS1
		C5orf38
		PRDM1
		SLC26A4
		PFKFB4
		ANGPT2
		KCNQ1
		LRRC37A6P
		GLOD5
		GZMA
		ARRDC2
		MST1L
		DEF6
		SAMD12
		DTX2
		DARS-AS1
		AC092903.1
		AC026369.2
		FOXC1
		ARHGDIB
		GAS1
		CD247
		HMOX1
		PDHB
		NPTX2
		TRPM2
		AL139275.2
		CCDC160
		GPAT3
		AIF1L
		SLC9A3
		SERPINA4
		AC011297.1
		LSP1
		SFXN2
		TFDP1P2
		LILRB4
		PVALB
		EDA2R
		AC104794.5
		CAV1
		ALDH6A1
		SDHAP3
		CR2
		FERMT3
		IGSF11
		BID
		RAP1GAP
		SLC37A2
		CYFIP2
		YBX3
		CLDN11
		WAS
		VWA5B1
		BBC3
		CAND2
		MYDGF
		MTNR1A
		SHBG
		APOO
		CLEC2B
		MPC1
		BIN2
		WNT7B
		INSYN1-AS1
		PPM1H
		DOK7
		DGKD
		APBB1IP
		OVOL1
		TNFRSF10B
		NLRC5
		DEGS2
		LINC00462
		DPEP2
		AHNAK2
		AC108463.1
		COL4A4
		LAD1
		ANO5
		KCNJ13
		MS4A7
		PSMB8-AS1
		HPD
		NXPH4
		THSD4
		BDH1
		LPCAT1
		ASF1B
		HCK
		CST7
		CCM2
		AL031123.2
		PDLIM1
		PLAG1
		MS4A6A
		PCGF1
		ACAA1
		CBLC
		RFC2
		HECW1
		PPM1K
		AMFR
		AL353699.1
		CGN
		ACKR2
		MSC
		ALB
		THEMIS2
		PLOD3
		CARD16
		CLIC5
		PLXDC1
		EPB41L5
		ITGA6-AS1
		C5orf67
		CNTN3
		SLC13A3
		GGTA1
		KCNH3
		ST6GAL1
		MAGI3
		AL355102.4
		APOBEC3G
		SCN1B
		ABAT
		DPP9
		BTK
		AL109615.3
		C1QTNF6
		LILRB3
		LOH12CR2
		LINC01094
		VAV1
		CPNE6
		HOXB6
		CSF3R
		OLFML2B
		TMEM164
		EFHD2
		APEH
		TRPM6
		AK3
		FATE1
		HSPB8
		DACH1
		GABARAPL1
		GPD1L
		CCDC88B
		ADORA2BP1
		NR3C2
		ADAMTS16
		LDHA
		CD2
		CD52
		AC079848.1
		ARHGEF39
		ITGAL
		SLFN13
		TFAP2A
		PLEKHO1
		GPM6B
		ARHGAP25
		EMP3
		SYP
		RNASET2
		PHYHD1
		CYP27B1
		AL049629.1
		FAM171A1
		FAM245B
		BAX
		MYO1G
		LOXL2
		TBC1D24
		FABP1
		ZFAS1
		NFAM1
		AL162400.2
		PPP1R18
		BTN3A2
		EVL
		STX4
		CMTM4
		PLK2
		MT1G
		SLC16A1-AS1
		ERICH4
		DGKZ
		TTC21B-AS1
		CSTA
		MATK
		FA2H
		AEN
		TMC8
		IFFO1
		CORO2B
		TYMS
		TMCC1
		PALD1
		AC007406.3
		FKBP11
		AC083862.1
		GRAMD1A
		EHD2
		DEPP1
		NCF4
		CGREF1
		NOP16
		CTSW
		RNF149
		RPS19
		S100A14
		CDT1
		ILDR1
		ADH1B
		ARHGAP9
		AL356585.12
		RELT
		TRBC1
		EZH2
		PRDX4
		COL9A2
		KDF1
		AC119424.1
		EBI3
		TRIB3
		VWF
		MAP3K9
		JAK3
		CASP1
		WIPF1
		HOXD8
		LARS2
		SLC29A2
		AC079760.2
		CYP17A1
		EPHA1
		AFM
		FCGR1A
		MIR4435-2HG
		MTCP1
		PDHA1
		LINC01702
		CYTH4
		PTP4A3
		SVOPL
		PACRG
		GBP2
		BATF
		GLDC
		PTPRE
		FAM246C
		SLC23A4P
		NUDT4
		BTC
		NECTIN4
		BMP1
		PPP1R36
		SLC6A3
		CSPG4
		ALX1
		RPL17P50
		VAT1L
		PDK1
		PLA2G7
		AC008875.3
		AC093496.1
		PLA2R1
		AC091390.1
		P2RX7
		POU5F1
		GZMB
		MRGPRF
		AC096733.2
		FXYD5
		CENPU
		PYGL
		ATP6V1H
		OXNAD1
		LTB4R
		C4orf47
		AC004816.1
		PRAM1
		MPP2
		CAVIN3
		CD86
		TPX2
		KCNMB2
		RAB37
		AC092306.1
		C7
		SLC38A3
		TRIM2
		NDC80
		SLC20A2
		ELMO1
		EFNA3
		SIGLEC9
		ARHGAP15
		PNMT
		PCCA-DT
		CD3D
		GJC1
		PTTG1
		RASSF2
		AL135999.3
		FDX1
		NCKAP1L
		TRBC2
		RNU6-1161P
		DUSP15
		FBXL8
		P2RY1
		PRKAR1B-AS1
		NRAD1
		LNCTAM34A
		CDH16
		CNGA1
		FKBP10
		HOXB8
		ALDH1A2
		IL12RB1
		CCNA2
		RAB7B
		CHST11
		UNC13D
		GRIK3
		MISP3
		RASSF4
		SNHG12
		RBIS
		IL32
		PHKA2
		NEK6
		CAB39L
		PHYKPL
		LINC01018
		GINS2
		NAP1L2
		PRELID2
		CADPS2
		APOBEC3H
		AC007326.1
		CLEC2D
		NAV2
		CASP4LP
		KLHL6
		CARMIL1
		UQCRC1
		ETV7
		BISPR
		FCGR2A
		WAKMAR2
		TMC4
		LURAP1
		CASP4
		SFTA2
		GMIP
		ACTRT3
		KRT7
		MAL2
		PLXNB1
		CGNL1
		ADK
		C3orf85
		TMEM72
		PCYT2
		CROT
		RNF157-AS1
		HOXB5
		TAF1D
		HLA-DPB1
		LINC01896
		TBX21
		PGF
		BTN3A1
		CYP2J2
		MCAM
		UBE2C
		PSORS1C1
		DEPTOR
		GZMM
		WNK3
		SHROOM3
		TMEM140
		DIRAS3
		ENOX1
		AC018553.1
		AC010273.3
		IL10RA
		EVI2B
		ITGA5
		CSNK1E
		RDH10
		DPEP1
		RASD1
		AL590666.2
		SLA2
		PML
		FGFBP1
		LINC02303
		KIAA1522
		DLX5
		SHISA3
		SCN2B
		RAC2
		AC073336.1
		MYO3A
		RACK1
		TNFSF13B
		SPARC
		TENT5B
		OCLN
		METTL26
		PIK3R6
		TOX3
		CTXN3
		PADI2
		ADA
		HLX
		PFKP
		AP000894.4
		ESRP2
		ABCC3
		GLRX5
		ASPHD1
		IL4R
		AC026401.3
		EXOSC5
		LONRF2
		ATP5F1A
		TAP1
		APLN
		SYT1
		TMEM116
		WASF3
		RAB42
		AL096799.1
		HK3
		ZAP70
		GOT2
		PPP1R1A
		CCL4
		PTPN13
		CCBE1
		USP46-DT
		DOK2
		RAPGEF3
		ADAMTS7
		AL356364.1
		C3orf52
		ACTG1P25
		ORAI3
		BTG2
		STAT4
		AOAH
		SNHG15
		THOC6
		ACADSB
		PRR15L
		ZDHHC2
		SH3BP2
		SFXN5
		CD3E
		LDHD
		RIOX2
		UQCRFS1
		PTH1R
		SLC5A11
		PNCK
		PLIN2
		OPHN1
		AREL1
		CHAC1
		MILR1
		CTXND1
		AL021328.1
		PPM1E
		DCAF11
		HSD3B7
		LINC01871
		HLA-H
		IFNGR2
		IL16
		EVI2A
		CPEB3
		AL162724.2
		SLC25A25
		TMIGD3
		SPHK2
		PPP1R3G
		PIP5K1B
		ARL11
		LHFPL2
		DNASE1L3
		THSD7A
		TTYH3
		RIN3
		SMIM10L2B
		RHEBL1
		GMNC
		NUDT1
		AC145098.1
		SERPINH1
		AL391845.2
		FAM111B
		GNA15
		JPH4
		ANXA4
		TAGAP
		INPP5D
		AC107021.2
		SH3GL3
		CENPM
		LINC02048
		MMP11
		PLXNA4
		ARHGAP30
		AL360169.3
		ZMYND15
		NUAK2
		POT1-AS1
		TSPAN33
		PHKA2-AS1
		CD6
		ABLIM3
		LOX
		SFXN3
		PNMA2
		AC004921.1
		LRRC52
		AC027288.3
		LPAR5
		AL391121.1
		APOBEC3C
		AC116036.2
		MRO
		EIF4EBP1
		SEPTIN1
		LZTS1
		PTPRO
		SNX20
		CXCL9
		TRMT1
		ATRNL1
		PLEK
		SLC14A1
		TRNP1
		RNU6-796P
		S1PR4
		FUT11
		AL731533.2
		TMEM86A
		PAG1
		PDGFRA
		BCAM
		BSPRY
		TRIM9
		ACSL4
		TOP2A
		APCDD1L-DT
		XK
		CD72
		CD7
		SUCLG2
		CD4
		HSPA6
		FER1L4
		HAPLN3
		TRDC
		SLC1A3
		TBC1D10C
		ITGAM
		GAS6-AS1
		KLC3
		CAPN15
		AJM1
		PLCB2
		AC099568.2
		AC020779.2
		FGD2
		CCL11
		BIRC5
		RNF166
		NDUFA4
		LIMD2
		MELK
		AC084759.3
		CLDN10
		TIMP1
		ANK2
		SEC61G
		RASSF8
		SLC34A1
		HSPA7
		CAPN12
		CD48
		HIGD1A
		ITGB6
		IKZF1
		ERO1A
		CCR5
		ADRB1
		AP000547.3
		UXS1
		CD96
		CAMTA1-DT
		HACD3
		SCIN
		CD84
		C21orf62
		MYBL2
		TMED10P2
		PSTPIP1
		RHOG
		GAB3
		ARHGAP24
		CDC45
		OLFML2A
		CHSY3
		RGS10
		PPP1R3C
		CLEC7A
		POLR3B
		FAM151A
		PAQR5
		CSRNP3
		HTATIP2
		KLHL3
		B2M
		USP53
		EMILIN2
		OR51E1
		KLK1
		CD244
		IFI16
		CTSH
		IGFBP2
		PALM
		UHRF1
		INO80E
		DOK1
		NCF1C
		N4BP2L1
		NDNF
		KIFC1
		SGK2
		SMIM22
		ANXA2R
		TAF5LP1
		MBOAT2
		PYCARD
		SIRPB2
		LINC01943
		AC108477.1
		P4HA1
		LINC01587
		MAP4K1
		SIGLEC1
		ECHS1
		FAM180A
		RAP2B
		RELB
		LINC02762
		OGFR
		COL4A3
		DTL
		CSF2RA
		ARHGAP45
		CDO1
		DOC2A
		WNK1
		CD300C
		CDK18
		LINC02499
		SLAMF6
		DCN
		OAS1
		VASH1
		RAB3B
		SORD
		BAG1
		CKM
		GAL3ST1
		LMBR1L
		AGXT
		RNU6-339P
		AC022509.2
		CDKN2C
		GSTO2
		AP5M1
		CENPH
		CNP
		SLC27A3
		HLA-DQB1
		HLA-C
		DEFB1
		SULT2B1
		DLL4
		BTBD16
		SPC24
		PEBP1
		GAPDH
		CD8A
		NCF1
		DDIT4
		S1PR5
		SLC30A8
		AC004554.1
		GM2A
		USP46
		FCRL6
		ADTRP
		P3H1
		PPARGC1A
		HCAR1
		APOBEC3F
		SCPEP1
		TMEM74B
		HRH2
		PTP4A2P2
		PCED1B
		TBC1D4
		BICDL1
		SRL
		ACKR3
		ANXA3
		COLCA1
		STOX1
		PTPN4
		MS4A14
		LINC01077
		ABTB2
		AC008760.2
		PARD3B
		CEP55
		AURKB
		KIF13B
		TPD52L1
		MTCL1
		AQP3
		AL117335.1
		CXCL10
		ATP6V0E2
		CXCR3
		APOBR
		BCL2A1
		MICAL1
		GABRP
		KIF4A
		PRMT6
		AL929091.1
		CD33
		ST6GALNAC2
		CXCR6
		RALBP1
		FABP7
		HPGD
		BATF3
		PILRA
		AC040977.1
		RALGDS
		IQGAP3
		FPR3
		CTNNAL1
		TMEM44
		VWA7
		SLC27A4
		PROCR
		GAS5
		MYORG
		MYO9B
		LDHB
		NCF2
		DDX41
		CRABP1
		ZNF582-AS1
		INSYN1
		MXD3
		LDLRAD3
		AC007114.1
		MPP5
		SEZ6L2
		MACORIS
		TRIP13
		RASGRP4
		BCKDHB
		SLAMF7
		CTSS
		AL162171.1
		SH2B2
		IL4I1
		SLC22A15
		PLCXD3
		RPL18
		IRF2BPL
		BIK
		SORT1
		CDC6
		REEP4
		MTMR10
		CMTM3
		IRF7
		DOCK2
		PYHIN1
		AMBP
		MKI67
		LINC01589
		AC084880.1
		JAML
		LINC01428
		UCHL1
		AC016590.4
		HS6ST1P1
		DISC1
		MMP25-AS1
		EHBP1L1
		TACC3
		STRA8
		OXCT1
		AC009133.1
		PLAT
		SPN
		AC015845.2
		ERBB2
		FOXM1
		HPCAL1
		PNP
		CD53
		PRSS35
		INTS6L
		CES4A
		HLA-DMA
		IFITM3P6
		NR1H3
		AL353801.1
		KLRB1
		CD74
		AC010307.4
		SLC43A3
		SREBF2
		SNHG1
		CDKN2B
		SKA3
		HES4
		TCAF2
		IL11
		AC156455.1
		PLEKHG2
		DAG1
		C3AR1
		MYZAP
		FABP5
		SMPDL3A
		PLAAT3
		TSPAN6
		CYRIA
		RBCK1
		CD5
		PHLDA3
		LRRC25
		AL731533.3
		GCNT4
		IL18BP
		UBE2L6
		PEPD
		MOB1B
		MICALL2
		ZNF205
		SGPP1
		MAN1A1
		RDH8
		NT5DC3
		CD276
		SH2D2A
		AL365181.3
		SNX33
		ARNT2
		ALS2CL
		LPXN
		KCNE3
		AL928921.1
		GTSE1
		HOGA1
		NLRC4
		AC012593.2
		AC087468.1
		MYH14
		TBX3
		COX7A2P1
		MOB3A
		GPR27
		SYT10
		GGACT
		FDXR
		TCIRG1
		SPC25
		AP003469.2
		KIF21B
		PXDC1
		BARX2
		AC104530.1
		STK33
		AC083862.2
		ALDOB
		TAC1
		TNFRSF18
		BAZ1A
		SPACA9
		CHRDL1
		UGT8
		ZNF44
		MNDA
		EBF2
		FGD5-AS1
		SYNJ2BP
		LCP1
		MSC-AS1
		BRCC3
		GPR65
		LINC02747
		AC023024.2
		MIR34AHG
		HMGN5
		AC073257.2
		PLIN5
		SIT1
		FASLG
		CCR5AS
		AP3S1
		SBK1
		PXK
		PRKCQ-AS1
		KIF20A
		LRRC43
		S100A5
		NCF1B
		EVPL
		LINC01874
		TESPA1
		NRP2
		SLC15A3
		OGDHL
		TGFBR3
		NPNT
		MIR210
		AC243964.3
		RASSF5
		CD99
		TGFB1
		POMGNT2
		PLD4
		TUBA5P
		BCL2L10
		SLC39A4
		AL031429.2
		ABCG1
		LINC02061
		MS4A4A
		DNAJC3-DT
		MZT2A
		UCN
		ARID5A
		ACAP1
		LILRA6
		FJX1
		GOLGA8VP
		CTSZ
		MAMDC2
		PPFIA4
		PARD6A
		MTOR
		PRR7
		KISS1R
		ANKRD9
		NAT2
		TSPYL5
		RASA3
		POU2F2
		MUC3A
		RHOH
		CADM4
		TCIM
		GBP5
		SH3GL1
		NBPF8
		AL445205.1
		CFAP221
		HCP5
		FBXO17
		FAM219A
		RPS14
		ATP6V1A
		MYH10
		ARG2
		PALM3
		LTBR
		PLEKHN1
		SALL3
		HPSE2
		CAMKK1
		HAPLN1
		AFAP1L2
		C6orf223
		FHOD1
		STMN3
		ZNF37CP
		TNFRSF1B
		HMGCS2
		HLA-DQA1
		GRB14
		CYGB
		C1orf54
		RPL36
		NINL
		COL6A2
		GAPT
		MAP3K7CL
		PDIA5
		GRAMD1C
		HLA-G
		ZNF683
		CCDC186
		SLC25A5
		TLCD1
		AL391422.4
		CYP39A1
		RCN1
		CLEC12A
		AC004847.1
		MOXD1
		ARHGEF38
		ENAM
		SEMA6A
		RPL10
		KCCAT198
		AL138847.2
		FAM193B
		OR7E14P
		CYSTM1
		RRM2
		CLK4
		ADAMTS15
		CDKL1
		FCGR2C
		IL15RA
		VSIG1
		MCM5
		PTGER3
		GDF6
		RIN1
		ALOX5
		LRRK1
		FADS3
		RNASE6
		HVCN1
		MISP
		SYTL5
		AC018553.2
		ALAS1
		FOLH1B
		SLC38A4
		LINC01948
		RPL18A
		NDUFS1
		MROCKI
		FAM110A
		AKNA
		ATG16L2
		COX4I2
		C1QTNF7
		CTDSPL
		SLA
		SCGB2A1
		LLGL2
		KCNE4
		RUNX1
		P4HB
		TMEM233
		AC006064.3
		GPRIN1
		TNFRSF1A
		DIRAS2
		SLC2A3
		GNG7
		PAQR4
		AL109615.2
		AC022509.1
		RPL13
		SAMHD1
		SLC22A7
		TBX19
		ADAMTS4
		DUSP4
		RNA5SP18
		MAGI2-AS3
		HJURP
		PRR11
		PPP1R13L
		PSORS1C3
		LINC02041
		SVIP
		MSR1
		MSI2
		SLC2A1
		SLC44A4
		DNAH11
		IL21R
		RPL28
		FGR
		ZMYND12
		UGT3A2
		IL17RE
		RAPGEFL1
		PCCA
		FOXD2-AS1
		TYRO3
		PCSK6
		BLNK
		PLAU
		SCIMP
		KIAA0895L
		SIPA1
		STAB1
		COL4A1
		GATA5
		HOXA7
		LNX1
		HUNK
		FCHO1
		SLFN11
		CCND1
		ITGA4
		TCL6
		HLA-DQB2
		AL158212.3
		LINC02672
		GPRC5A
		SUSD1
		AK7
		BIRC3
		LINC01738
		FCGR1CP
		MFAP3L
		PNMA8A
		PTPN22
		CDKN3
		AC022144.1
		SLC16A10
		DPT
		SERPINB9
		ASAP3
		AC005831.1
		AC104667.2
		HLA-E
		AC105020.1
		PREX1
		ABCA1
		CD27
		FBP1
		TSPAN4
		STK10
		AF186192.2
		TNNI2
		GATA2
		PSAT1
		MCOLN3
		MCUB
		OAT
		SLC5A3
		AL031429.1
		CRB2
		LINC01802
		NRG3
		PLXND1
		FRK
		AP000344.1
		BTBD19
		CXCL11
		PDCD4-AS1
		IKZF3
		TLCD3A
		JMY
		CD200
		FCMR
		RPS8
		ITPR2
		NFKBIE
		PSMB10
		FOXI2
		PTPRC
		ZHX3
		HPCA
		TMEM45A
		TNK2
		CCNB2
		RPLP0
		MFSD3
		CD3G
		EMB
		JAG2
		NTRK2
		PDE1B
		SCOC
		PYGO1
		PTGFR
		LILRA2
		GRB10
		AP000769.1
		NCMAP
		CD14
		MIR155HG
		MARVELD3
		ALAD
		EOMES
		AP001094.2
		BUB1
		ZNF667-AS1
		NNT
		TRPA1
		TNFSF8
		IL3RA
		CD180
		GNRH1
		FTH1P22
		SEM1P1
		SAMD14
		RPL22L1
		AXL
		RGS14
		GDF7
		LRRC19
		AC108704.2
		LINC01788
		VDR
		SLC29A4
		PM20D1
		XCL2
		LBX2-AS1
		AC084880.3
		ATP1B1
		CEMIP2
		STK32A
		SLC11A1
		CRTAM
		VSIR
		C16orf54
		TENM1
		ENTPD1
		CLNK
		MICE
		HLA-DRB1
		CGAS
		DLGAP5
		ANXA1
		SIRPG
		NCAPG
		IRF6
		NMB
		MYO5C
		SCD5
		AC135050.3
		RPL35
		SH2D1A
		TLR2
		TPI1
		CTHRC1
		UBASH3A
		BNIP3
		AC005682.1
		SLC25A4
		TROAP
		HLA-DPA1
[truncated: 1,604 more rows]
