# Supplementary material for: Identification of a novel prognostic and therapeutic prediction model in clear cell renal carcinoma based on Renin-angiotensin system related genes
Source: Front Endocrinol (Lausanne). 2025 Mar 3;16:1521940. doi: 10.3389/fendo.2025.1521940 (PMC11911175; doi:10.3389/fendo.2025.1521940)
Supplement: Supplementary file 5 [file Table2.xlsx]

## Sheet: Sheet1
Lasso	RF
ALDOB	PCK1
SLC6A19	GJB1
TMEM174	QRFPR
SMIM32	AKR7A3
MIOX	TMEM174
SLC16A12	SCGB1D2
LRRC19	CLDN10
AGMAT	ALDOB
PLIN2	SPATA18
SMIM24	ENPEP
QRFPR	TMEM125
TMEM125	DDAH1
SMTNL2	KCNJ15
GATM	KL
TRIM15	SLC16A12
SPATA18	G6PC
	SMIM24
	LRRC19
	SLC6A19
	C1orf210
